# Supplementary material for: Cyrtomium lacrimipinnum (Dryopteridaceae), a new sexually reproducing fern from Phong Nha–Ke Bang National Park, Vietnam
Source: PhytoKeys. 2026 Jun 1;275:177–89. doi: 10.3897/phytokeys.275.183837 (PMC13247624; doi:10.3897/phytokeys.275.183837)
Supplement: XML Treatment for Cyrtomium lacrimipinnum [file phytokeys.275.183837-treatment1.xml]

<!DOCTYPE tp:taxon-treatment
  PUBLIC "-//TaxonX//DTD Taxonomic Treatment Publishing DTD v0 20100105//EN" "tax-treatment-NSO.dtd">
<tp:taxon-treatment xmlns:tp="http://www.plazi.org/taxpub"><tp:treatment-meta><kwd-group><label>Taxon classification</label><kwd>
                <named-content content-type="kingdom">Plantae</named-content>
              </kwd><kwd>
                <named-content content-type="order">Polypodiales</named-content>
              </kwd><kwd>
                <named-content content-type="family">Dryopteridaceae</named-content>
              </kwd></kwd-group><mixed-citation publication-type="journal"><person-group><name><surname>Yoneoka</surname><given-names>Katsuhiro</given-names></name><name><surname>Fujiwara</surname><given-names>Tao</given-names></name><name><surname>Dang</surname><given-names>Van-Son</given-names></name><name><surname>Pham</surname><given-names>Quoc Trong</given-names></name><name><surname>Souladeth</surname><given-names>Phetlasy</given-names></name><name><surname>Sengthong</surname><given-names>Anousone</given-names></name><name><surname>Masuda</surname><given-names>Riko</given-names></name><name><surname>Yamamoto</surname><given-names>Takenori</given-names></name><name><surname>Tanaka</surname><given-names>Nobuyuki</given-names></name><name><surname>Tagane</surname><given-names>Shuichiro</given-names></name></person-group><article-title><italic><tp:taxon-name><tp:taxon-name-part taxon-name-part-type="genus" reg="Cyrtomium">Cyrtomium</tp:taxon-name-part> <tp:taxon-name-part taxon-name-part-type="species" reg="lacrimipinnum">lacrimipinnum</tp:taxon-name-part></tp:taxon-name></italic> (<tp:taxon-name><tp:taxon-name-part taxon-name-part-type="family" reg="Dryopteridaceae">Dryopteridaceae</tp:taxon-name-part></tp:taxon-name>), a new sexually reproducing fern from Phong Nha–Ke Bang National Park, Vietnam</article-title><source>PhytoKeys</source><day>01</day><month>06</month><year>2026</year><volume>275</volume><fpage>177</fpage><lpage>189</lpage><pub-id pub-id-type="doi">10.3897/phytokeys.275.183837</pub-id></mixed-citation></tp:treatment-meta><tp:nomenclature><tp:taxon-name><object-id xmlns:xlink="http://www.w3.org/1999/xlink" content-type="arpha" xlink:type="simple">0916E64E-3BE9-5122-A608-EA052CD2EBA9</object-id>
                    		<tp:taxon-name-part taxon-name-part-type="genus" reg="Cyrtomium">Cyrtomium</tp:taxon-name-part> <tp:taxon-name-part taxon-name-part-type="species" reg="lacrimipinnum">lacrimipinnum</tp:taxon-name-part>
                    	
                    		<object-id xmlns:xlink="http://www.w3.org/1999/xlink" content-type="ipni" xlink:type="simple">urn:lsid:ipni.org:names:77380804-1</object-id>
                    	</tp:taxon-name><tp:taxon-authority>Yoneoka, T.Fujiw., V.S.Dang &amp; Tagane,</tp:taxon-authority><tp:taxon-status xmlns:xlink="http://www.w3.org/1999/xlink" xlink:type="simple">sp. nov.</tp:taxon-status><xref ref-type="fig" rid="F1">Figs 1</xref><xref ref-type="fig" rid="F3">, 3</xref></tp:nomenclature><tp:treatment-sec sec-type="Diagnosis"><title>Diagnosis.</title><p><italic><tp:taxon-name><tp:taxon-name-part taxon-name-part-type="genus" reg="Cyrtomium">Cyrtomium</tp:taxon-name-part> <tp:taxon-name-part taxon-name-part-type="species" reg="lacrimipinnum">lacrimipinnum</tp:taxon-name-part></tp:taxon-name></italic> is most similar to <italic><tp:taxon-name><tp:taxon-name-part taxon-name-part-type="genus" reg="Cyrtomium">C.</tp:taxon-name-part> <tp:taxon-name-part taxon-name-part-type="species" reg="pachyphyllum">pachyphyllum</tp:taxon-name-part></tp:taxon-name></italic> in having oblong to triangular laminae with 1–5 pairs of lateral pinnae, deeply cordate pinna base, obscure venation with veinlets anastomosing to form 3–4 rows of areoles on each side of the midrib, areoles each containing 1–2 included veinlets, and dark brown stipe scales that are slightly twisted. However, it differs from <italic><tp:taxon-name><tp:taxon-name-part taxon-name-part-type="genus" reg="Cyrtomium">C.</tp:taxon-name-part> <tp:taxon-name-part taxon-name-part-type="species" reg="pachyphyllum">pachyphyllum</tp:taxon-name-part></tp:taxon-name></italic> in having acute and attenuate pinnae apex (vs. obtuse), pinnae margins that are entire to undulate-serrate (vs. entire), and black or dark brown microscales on both surfaces of the pinnae (vs. only on abaxial surface). In addition, <italic><tp:taxon-name><tp:taxon-name-part taxon-name-part-type="genus" reg="Cyrtomium">C.</tp:taxon-name-part> <tp:taxon-name-part taxon-name-part-type="species" reg="lacrimipinnum">lacrimipinnum</tp:taxon-name-part></tp:taxon-name></italic> also resembles <italic><tp:taxon-name><tp:taxon-name-part taxon-name-part-type="genus" reg="Cyrtomium">C.</tp:taxon-name-part> <tp:taxon-name-part taxon-name-part-type="species" reg="hemionitis">hemionitis</tp:taxon-name-part></tp:taxon-name></italic> in having deeply cordate pinnae base and broadly triangular terminal pinna, but distinguished by its 1–5 pairs of lateral pinnae (vs. usually simple frond or only with 1 pair in <italic><tp:taxon-name><tp:taxon-name-part taxon-name-part-type="genus" reg="Cyrtomium">C.</tp:taxon-name-part> <tp:taxon-name-part taxon-name-part-type="species" reg="hemionitis">hemionitis</tp:taxon-name-part></tp:taxon-name></italic>) and the presence of black or dark brown microscales on both surfaces of the pinnae (vs. only on abaxial surface).</p><fig id="F3" position="float" orientation="portrait"><object-id xmlns:xlink="http://www.w3.org/1999/xlink" content-type="doi" xlink:type="simple">10.3897/phytokeys.275.183837.figure3</object-id><object-id xmlns:xlink="http://www.w3.org/1999/xlink" content-type="arpha" xlink:type="simple">F7774888-A5F8-5E6E-8096-04B7DACA8BA5</object-id><label>Figure 3.</label><caption><p><italic><tp:taxon-name><tp:taxon-name-part taxon-name-part-type="genus" reg="Cyrtomium">Cyrtomium</tp:taxon-name-part> <tp:taxon-name-part taxon-name-part-type="species" reg="lacrimipinnum">lacrimipinnum</tp:taxon-name-part></tp:taxon-name></italic> Yoneoka, T.Fujiw., V.S.Dang &amp; Tagane. <bold>A, B</bold>. Habit; <bold>C</bold>. Lateral pinna showing venation and sori; <bold>D</bold>. Indusium; <bold>E</bold>. Rhizome scale. Materials <italic>Tagane et al. N1319</italic> (KAG, MAK). Scale bars: 10 cm (<bold>A, B</bold>); 2 cm (<bold>C</bold>); 1 mm (<bold>D</bold>); 2 mm (<bold>E</bold>).</p></caption><graphic xmlns:xlink="http://www.w3.org/1999/xlink" xlink:href="phytokeys-275-177_article-183837__-g003.jpg" id="oo_1665053.jpg" position="float" orientation="portrait" xlink:type="simple"><uri content-type="original_file" xlink:type="simple">https://binary.pensoft.net/fig/1665053</uri></graphic></fig></tp:treatment-sec><tp:treatment-sec sec-type="Type"><title>Type.</title><p>Vietnam • Quang Binh Province (currently Quang Tri Province): Phong Nha–Ke Bang National Park, Bach Xanh Forest, <named-content xmlns:xlink="http://www.w3.org/1999/xlink" content-type="dwc:verbatimCoordinates" xlink:type="simple">17.40343, 106.22072</named-content>, alt. 777 m, in shrubby forest on limestone ridge, 10 December 2024, <italic>Tagane S., Dang V.S., Souladeth P., Pham Q.T., Yamamoto T., Fujiwara T., Masuda R., Souvannakhoummane K., Phengmala K. N1319</italic> (holo-VNM [VNM00073946]; iso-KAG [KAG189432], MAK [MAK483040]).</p></tp:treatment-sec><tp:treatment-sec sec-type="Description"><title>Description.</title><p><bold><italic>Plants</italic></bold> perennial, evergreen, 13–40 cm tall. <bold><italic>Rhizomes</italic></bold> erect, short, densely covered with scales. <bold><italic>Scales</italic></bold> lanceolate, up to 8.5 mm long, dark brown, slightly twisted, apex acuminate, margin irregularly serrate, base rounded. <bold><italic>Stipes</italic></bold> 7–25 cm long, 1.0–3.0 mm in diam., stramineous, scaly at the basal 1/4. <bold><italic>Laminae</italic></bold> imparipinnate, oblong or triangular, 5–15 × 5–11 cm, coriaceous, both surfaces bearing black or dark brown microscales, apex acute to acuminate; venation pinnate, obscure on both surfaces; veinlets anastomosing to form 3–4 rows of areoles on each side of midrib, each areole with 1–2 included veinlets. <bold><italic>Terminal pinna</italic></bold> triangular, 4.5–5.0 × 5.0–6.0 cm, base cordate, margin usually entire or sometimes undulate-serrate. <bold><italic>Lateral pinnae</italic></bold> 1–5 pairs, subopposite, ascending, shortly stalked, ovate, 3.0–9.0 × 2.0–3.5 cm, base cordate, asymmetrical, apex acute or attenuate, margins entire to crenate-serrate; stalks 1.3–2.0 mm long, glabrous. <bold><italic>Sori</italic></bold> in 2–5 irregular rows along the margins on the abaxial surface of pinnae. Indusia 1.0–1.2 mm in diam., dark reddish brown, margin weakly dentate. <bold><italic>Spores</italic></bold> ca. 64 per sporangium.</p></tp:treatment-sec><tp:treatment-sec sec-type="Etymology"><title>Etymology.</title><p>The specific epithet <italic>lacrimipinnum</italic> combines the Latin “Lacrima,” meaning “tear,” with pinna and refers to the teardrop-like outline of the lateral pinnae.</p></tp:treatment-sec><tp:treatment-sec sec-type="Distribution"><title>Distribution.</title><p>Vietnam (currently known from Phong Nha–Ke Bang National Park and adjacent limestone areas in Quang Tri Province).</p></tp:treatment-sec><tp:treatment-sec sec-type="Habitat"><title>Habitat.</title><p>Lithophytic on semi-shaded limestone outcrops and crevices, under shrubby moist forests on ridges.</p></tp:treatment-sec><tp:treatment-sec sec-type="Additional specimen examined"><title>Additional specimen examined.</title><p>Vietnam • Quang Tri Province: Phong Nha–Ke Bang National Park, Bach Xanh Forest, <named-content xmlns:xlink="http://www.w3.org/1999/xlink" content-type="dwc:verbatimCoordinates" xlink:type="simple">17.4039°N, 106.2209°E</named-content>, alt. 765 m, in scrubland on limestone rocks, 8 July 2025, <italic>Tagane S., Dang V.S., Souladeth P., Pham Q.T., Yamamoto T., Sengthong A., Tanaka N., Yoneoka K. N1864</italic> (VNM [VNM00074914], KAG [KAG189926]). • Quang Binh Province (currently Quang Tri Province): Phong Nha–Ke Bang National Park, Tan Trach Commune, Bo Trach District, <named-content xmlns:xlink="http://www.w3.org/1999/xlink" content-type="dwc:verbatimCoordinates" xlink:type="simple">17°24'24"N, 106°13'08"E</named-content>, alt. ca 850 m, in a limestone area, presumed closed coniferous forest with <italic><tp:taxon-name><tp:taxon-name-part taxon-name-part-type="genus" reg="Calocedrus">Calocedrus</tp:taxon-name-part> <tp:taxon-name-part taxon-name-part-type="species" reg="rupestris">rupestris</tp:taxon-name-part></tp:taxon-name></italic>, 37 km along Road No. 565, 13 December 2004, <italic>Wu S.K., Phan L.K., Gong X., Xiang J.Y., Nguyen V.T., Nguyen K.S. WP1122</italic> (MO [MO04791545]). • Quang Binh Province: Dalat Mountain, Moo Village, Thuong Hoa Commune, Minh Hoa District, <named-content xmlns:xlink="http://www.w3.org/1999/xlink" content-type="dwc:verbatimCoordinates" xlink:type="simple">17.6714°N, 105.9228°E</named-content>, alt. 550 m, 12 November 2014, <italic>Zhang L., Zhang L., Lu N.T</italic>. 7408 (MO [MO6871989]). • Quang Binh Province: limestone massif Ke Bang, vicinity of Yen Son Village, Thong Hoa Municipality, 72 km WNW of Dong Hoi, <named-content xmlns:xlink="http://www.w3.org/1999/xlink" content-type="dwc:verbatimCoordinates" xlink:type="simple">17°40'N, 105°57'E</named-content>, alt. 500–600 m, 16 May 1997, <italic>L. Averyanov et al. VH 4658</italic> (MO [MO5176107]). • Quang Bing Province: Bố Trạch, Tân Trạch, trail ca. 1 km north of Chốt Kiểm Lâm 39, Limestone forest, 26 November 2025, <italic>Cheng-Wei Chen, Viet Dai Dang, Tich Dang, Shi-Yong Dong, Tian-Chuan Hsu, Chen Wade 7728</italic> (SGN, TAIF).</p></tp:treatment-sec><tp:treatment-sec sec-type="Notes"><title>Notes.</title><p>Our herbarium survey of specimens of <italic><tp:taxon-name><tp:taxon-name-part taxon-name-part-type="genus" reg="Cyrtomium">Cyrtomium</tp:taxon-name-part></tp:taxon-name></italic> from Vietnam, southern China, and adjacent areas revealed three additional MO specimens from the limestone region now included in Quang Tri Province, in addition to the population collected during our fieldwork. Among them, MO6871989 differs from the holotype specimen in having undulate-serrate pinna margins. However, our field observations showed that such margins occasionally occur within populations of <italic><tp:taxon-name><tp:taxon-name-part taxon-name-part-type="genus" reg="Cyrtomium">C.</tp:taxon-name-part> <tp:taxon-name-part taxon-name-part-type="species" reg="lacrimipinnum">lacrimipinnum</tp:taxon-name-part></tp:taxon-name></italic> (Fig. <xref ref-type="fig" rid="F1">1C</xref>), and we therefore regard this difference as falling within the range of phenotypic plasticity of the species. Despite extensive examination of specimens in VNM, HN, PE, and P, we found no additional material outside the limestone region now included in Quang Tri Province, nor from neighboring regions of Laos or southwestern China. Because more than 30 individuals were observed at the type locality, the species is likely to be more widespread along inaccessible and poorly collected limestone ridges.</p><p>The inferred sexual reproductive mode of the species is also noteworthy, because sexually reproducing species are considered to be rare in <italic><tp:taxon-name><tp:taxon-name-part taxon-name-part-type="genus" reg="Cyrtomium">Cyrtomium</tp:taxon-name-part></tp:taxon-name></italic>, in which most members are thought to reproduce apogamously (<xref ref-type="bibr" rid="B14">Ootsuki et al. 2011</xref>; <xref ref-type="bibr" rid="B9">Liu et al. 2012</xref>). We attempted to determine its ploidy level by counting somatic chromosomes, but no suitable material for chromosome observation was obtained. Further cytological studies will therefore be necessary to clarify the biological characteristics of this species.</p></tp:treatment-sec><tp:treatment-sec><!--Section generated to contain objects referenced in tp:taxon-treatment.--><fig id="F1" position="float" orientation="portrait"><object-id xmlns:xlink="http://www.w3.org/1999/xlink" content-type="doi" xlink:type="simple">10.3897/phytokeys.275.183837.figure1</object-id><object-id xmlns:xlink="http://www.w3.org/1999/xlink" content-type="arpha" xlink:type="simple">202FD61D-162F-5E59-AFF4-C464181E7327</object-id><label>Figure 1.</label><caption><p>Detailed observations of <italic><tp:taxon-name><tp:taxon-name-part taxon-name-part-type="genus" reg="Cyrtomium">Cyrtomium</tp:taxon-name-part> <tp:taxon-name-part taxon-name-part-type="species" reg="lacrimipinnum">lacrimipinnum</tp:taxon-name-part></tp:taxon-name></italic>. <bold>A</bold>. Ecological habitat. Semi-shaded limestone area (alt. 777 m); <bold>B, C</bold>. Habit; <bold>D</bold>. Abaxial surface of a mature lamina and lateral pinnae; <bold>E</bold>. Sori; <bold>F</bold>. Indusium; <bold>G</bold>. Base of pinna, adaxial side; <bold>H</bold>. Base of pinna, abaxial side; <bold>I</bold>. Microscales on adaxial surface of pinna; <bold>J</bold>. Microscales on abaxial surface of pinna; <bold>K</bold>. Erect rhizome; <bold>L, M</bold>. Scales at stipe base; <bold>N</bold>. Spores; <bold>O</bold>. Approximately 64 spores contained in a single sporangium. Scale bars: 2 mm (<bold>E</bold>); 1 mm (<bold>F</bold>); 0.2 mm (<bold>I</bold>); 0.2 mm (<bold>J</bold>); 2 mm (<bold>L, M</bold>); 50 μm (<bold>N</bold>).</p></caption><graphic xmlns:xlink="http://www.w3.org/1999/xlink" xlink:href="phytokeys-275-177_article-183837__-g001.jpg" id="oo_1665051.jpg" position="float" orientation="portrait" xlink:type="simple"><uri content-type="original_file" xlink:type="simple">https://binary.pensoft.net/fig/1665051</uri></graphic></fig></tp:treatment-sec><ref-list><ref id="B14"><mixed-citation xmlns:xlink="http://www.w3.org/1999/xlink" xlink:type="simple">Ootsuki R, Shinohara W, Suzuki T, Murakami N (2011) Genetic variation in the apogamous fern <italic><tp:taxon-name><tp:taxon-name-part taxon-name-part-type="genus">Cyrtomium</tp:taxon-name-part> <tp:taxon-name-part taxon-name-part-type="species">fortunei</tp:taxon-name-part></tp:taxon-name></italic> (<tp:taxon-name><tp:taxon-name-part taxon-name-part-type="family">Dryopteridaceae</tp:taxon-name-part></tp:taxon-name>). Acta Phytotaxonomica et Geobotanica 62: 1–14. <ext-link xlink:href="10.18942/apg.kj00007694690" ext-link-type="doi" xlink:type="simple">https://doi.org/10.18942/apg.kj00007694690</ext-link></mixed-citation></ref><ref id="B9"><mixed-citation xmlns:xlink="http://www.w3.org/1999/xlink" xlink:type="simple">Liu H-M, Dyer RJ, Guo Z-Y, Meng Z, Li J-H, Schneider H (2012) The evolutionary dynamics of apomixis in ferns: A case study from polystichoid ferns. Journal of Botany 2012: 1–11. <ext-link xlink:href="10.1155/2012/510478" ext-link-type="doi" xlink:type="simple">https://doi.org/10.1155/2012/510478</ext-link></mixed-citation></ref></ref-list></tp:taxon-treatment>
